# Supplementary material for: Oral Treatment With Bisphosphonates of Osteoporosis Does Not Increase the Risk of Severe Gastrointestinal Side Effects: A Meta-Analysis of Randomized Controlled Trials
Source: Front Endocrinol (Lausanne). 2020 Nov 10;11:573976. doi: 10.3389/fendo.2020.573976 (PMC7683730; doi:10.3389/fendo.2020.573976)
Supplement: Supplementary Table 1 — FDA criteria of non-severe and severe GI adverse events. [file Table_1.xlsx]

## Sheet: Munka1
Non-severe GI adverse events	Severe GI adverse events
acid regurgitation, esophageal spasm, odynophagia, esophagalgia, esophageal irritation, dysphagia, epigastric pain, heartburn epigastric discomfort, gastric reflux, abdominal distension, stomach upset, indigestion, dyspepsia, anorexia, digestive gas symptoms/flatulence/bloated feeling, abdominal colic, deglutition disorders, eructation, gastrointestinal disturbances, stomach heaviness, stomach di…	esophageal ulcer, gastroduodenal ulcers and ulcer bleedings (gastric ulcer, gastric ulcer bleeding duodenal ulcer, duodenal ulcer bleeding), gastrojejunal ulcer, esophagitis (reflux, erosive), esophageal stricture, GERD, gastritis, gastroenteritis, duodenitis, gastric atony, diverticulitis
