# Supplementary material for: Oral Treatment With Bisphosphonates of Osteoporosis Does Not Increase the Risk of Severe Gastrointestinal Side Effects: A Meta-Analysis of Randomized Controlled Trials
Source: Front Endocrinol (Lausanne). 2020 Nov 10;11:573976. doi: 10.3389/fendo.2020.573976 (PMC7683730; doi:10.3389/fendo.2020.573976)
Supplement: Supplementary Table 2 — Risk of Bias Assessment. [file Table_2.xlsx]

## Sheet: Munka1
			Randomization process	Deviations from intended interventions	Missing outcome data	Measurement of the outcome	Selection of the reported result	Overall
	Low risk
	Some concerns
	High risk
	Intervention
		Control
Study ID (intention-to-treat)
Adachi 2009	BP	Placebo
Ascott-Evans 2003	BP	Placebo
Bauer 2000	BP	Placebo
Bell2002	BP	Placebo
Black1996	BP	Placebo
Bone 2000	BP	Placebo
Boonen 2009	BP	Placebo
Chesnut2004	BP	Placebo
Clemmesen 1997	BP	Placebo
Cryer 2005 - 1	BP	Placebo
Cryer 2005 - 2	BP	Placebo
Cummings1988	BP	Placebo
Downs 2000	BP	Placebo
Eisman 2004	BP	Placebo
Felsenberg1998	BP	Placebo
Fogelman 2000	BP	Placebo
Greenspan 2002	BP	Placebo
Harris 1999	BP	Placebo
Hosking 2003	BP	Placebo
Ilter 2006	BP	Calcium+vitD
Iwamoto 2001	BP	Calcium lactate
Johnell2002	BP	Placebo
Kung 2000	BP	Placebo
Kushida 2004	BP	Alfacalcidol
Lanza 2000	BP	Placebo
Lanza 2002	BP	Placebo
Lau 2000	BP	Placebo
Leung 2005	BP	Placebo
Liberman 1995	BP	Placebo
McClung 2001	BP	Placebo
Miller 2000	BP	Placebo
Murphy 2001	BP	Placebo
Orwoll 2000	BP	Placebo
Pols 1999	BP	Placebo
Reginster 2000	BP	Placebo
Ryan 2000	BP	Placebo
Seeman 2010	BP	Placebo
Shiraki 1999	BP	Alfacalcidol
Shiraki 2003	BP	Placebo
Tucci 1996	BP	Placebo
Yan 2009	BP	Placebo
You 2011	BP	Colecalciferol
